# Supplementary material for: Genomic profiling of colorectal cancer with isolated lung metastasis
Source: Cancer Cell Int. 2020 Jul 1;20:281. doi: 10.1186/s12935-020-01373-x (PMC7329491; doi:10.1186/s12935-020-01373-x)
Supplement: Supplementary file 4 — Additional file 4: Table S4. Significantly mutated genes in CRC patients with LM. [file 12935_2020_1373_MOESM4_ESM.xlsx]

## Sheet: Supplementary Table 4
Table S4 Significantly mutated genes in CRC patients with LM
Gene	Indels	SNVs	Tot Muts	Sample Affected	Sample Affected Percent	Muts pMbp	FDR FCPT	FDR LRT	FDR CT
KRAS	0	8	8	8	0.8	1131.54	0	0	0
APC	4	6	10	8	0.8	76.1	2.02122e-08	1.10792e-11	1.93141e-13
TP53	0	8	8	6	0.6	370.03	5.93989e-08	5.11347e-12	2.38605e-13
OR7D2	0	4	4	4	0.4	424.18	0.108241	4.66749e-06	1.41934e-05
RSPH6A	2	2	4	2	0.2	183.65	0.269907	2.09951e-05	7.60736e-05
DSCAM	1	5	6	4	0.4	89.98	0.221578	0.000109589	0.0001032
C17orf58	0	3	3	3	0.3	561.8	1	0.000167583	0.000417193
FBXW7	0	4	4	4	0.4	151.47	1	0.000109589	0.000417193
SPSB4	0	4	4	4	0.4	303.49	1	2.53379e-05	0.000550926
LGALS13	0	2	2	2	0.2	458.72	1	0.000476889	0.00370426
SCGB1D1	0	2	2	2	0.2	701.75	1	0.000525711	0.00370426
XPO4	0	4	4	4	0.4	73.38	1	0.00086043	0.00370426
SOX17	0	3	3	3	0.3	239.43	1	0.00128151	0.00375027
MARCKSL1	2	0	2	2	0.2	335.57	1	0.000633344	0.00448303
TCF7L2	2	2	4	4	0.4	71.89	1	0.00128151	0.00537791
PCDH9	0	4	4	4	0.4	58.54	1	0.00146301	0.00809
OR6F1	0	2	2	2	0.2	214.82	1	0.00127376	0.00877483
ZCCHC16	0	2	2	2	0.2	213.45	1	0.00128151	0.0106079
KRTAP10-12	2	0	2	1	0.1	193.05	1	0.00128151	0.0106079
LRRC46	2	0	2	2	0.2	200.4	1	0.00128151	0.0106079
OR2T10	0	2	2	2	0.2	212.09	1	0.00147538	0.011623
PCDH17	0	4	4	4	0.4	112.8	1	0.000555483	0.0119206
OR52E2	0	2	2	2	0.2	203.67	1	0.00173035	0.0119206
MYBPH	0	2	2	2	0.2	135.69	1	0.0013243	0.0119206
TGIF1	2	1	3	3	0.3	67.55	1	0.00367788	0.0157689
KLRG2	0	2	2	2	0.2	138.7	1	0.0013243	0.0157689
RBM43	0	2	2	2	0.2	173.09	1	0.00255972	0.019815
OBSCN	4	2	6	4	0.4	13.44	1	0.00325459	0.0199579
MAL	0	2	2	1	0.1	289.44	1	0.00177383	0.0206914
ZNF701	2	0	2	2	0.2	122.62	1	0.00218898	0.0207151
P2RY1	0	2	2	2	0.2	177.62	1	0.00289762	0.0266335
INVS	0	3	3	3	0.3	62.81	1	0.00735654	0.027646
LAMA1	0	4	4	4	0.4	38.57	1	0.00444554	0.0278954
CGB2	0	2	2	2	0.2	146.63	1	0.00264682	0.0278954
FEM1A	0	2	2	2	0.2	99.3	1	0.00218898	0.028265
SLC6A4	0	2	2	2	0.2	82.58	1	0.00315028	0.0286477
ZNF729	0	2	2	2	0.2	56.45	1	0.00218502	0.0318238
GSTCD	0	2	2	2	0.2	70.24	1	0.00348587	0.0318238
LMBRD2	0	2	2	2	0.2	90.5	1	0.00367788	0.0318238
ZDHHC3	0	2	2	2	0.2	52.73	1	0.0013243	0.0318238
SLC35G3	0	2	2	2	0.2	195.89	1	0.00325459	0.0348085
SMAD4	0	2	2	2	0.2	117.44	1	0.00444564	0.0348085
IFI27L1	0	2	2	2	0.2	183.99	1	0.00325459	0.0358972
OR5M11	0	2	2	2	0.2	216.92	1	0.00289762	0.0358972
METTL21C	0	2	2	2	0.2	246.61	1	0.00301955	0.0358972
OR51Q1	0	2	2	2	0.2	208.77	1	0.00301955	0.0366472
ARHGAP15	0	2	2	2	0.2	87.87	1	0.00514386	0.0367551
ADRB2	0	2	2	2	0.2	160.51	1	0.00325459	0.0368889
OR6C1	0	2	2	2	0.2	212.09	1	0.00315028	0.0387651
OR52A1	0	2	2	2	0.2	212.09	1	0.00325459	0.0445718
MARK4	0	2	2	2	0.2	62.74	1	0.00301955	0.0456234
NEK4	0	2	2	2	0.2	70.5	1	0.00432578	0.0475255
DNAH17	0	4	4	4	0.4	29.03	1	0.0074549	0.0493369
CCDC63	0	2	2	2	0.2	87.3	1	0.00676793	0.0526703
SOX4	0	2	2	2	0.2	139.96	1	0.00367788	0.0547853
RHAG	0	2	2	2	0.2	139.86	1	0.00432578	0.0547853
PHTF2	2	0	2	2	0.2	52.49	1	0.00599424	0.0547853
STAMBP	0	2	2	2	0.2	64.02	1	0.00469744	0.0557479
ITGBL1	0	3	3	3	0.3	67.95	1	0.0155349	0.0565573
DCP1B	2	0	2	2	0.2	58.16	1	0.00504611	0.0565573
KBTBD8	2	0	2	2	0.2	59.68	1	0.00497234	0.0565573
LDHC	0	2	2	2	0.2	151.17	1	0.00444564	0.0565573
BLVRA	0	2	2	2	0.2	204.92	1	0.00485094	0.0627521
LRRC14B	0	2	2	2	0.2	128.78	1	0.00497234	0.0627521
ZKSCAN1	0	2	2	2	0.2	81.6	1	0.00735654	0.0627521
PDE6A	0	2	2	2	0.2	74.88	1	0.00768812	0.0686856
NAMPTL	0	2	2	2	0.2	111.73	1	0.0064323	0.0773384
ZNF284	0	2	2	2	0.2	111.23	1	0.0064439	0.0792714
KDM4D	0	2	2	2	0.2	126.9	1	0.0324924	0.0792714
ENG	0	2	2	2	0.2	61.56	1	0.00768812	0.0821583
ATP10D	0	2	2	2	0.2	33.44	1	0.0212623	0.0830029
SLC39A10	0	2	2	2	0.2	54.82	1	0.0089894	0.0830029
MAGEE2	0	2	2	2	0.2	126.9	1	0.00660986	0.0830029
DPP10	0	2	2	2	0.2	57.82	1	0.00892831	0.0845362
ACPT	0	2	2	2	0.2	144.61	1	0.00768812	0.0872278
AQP5	0	2	2	2	0.2	245.7	1	0.00914307	0.0881492
KEL	0	2	2	2	0.2	59.84	1	0.00924779	0.0881492
NPR2	2	0	2	2	0.2	43.81	1	0.00735654	0.0881492
HTR2C	0	2	2	2	0.2	111.17	1	0.0064439	0.0881492
IFT80	0	2	2	2	0.2	39.66	1	0.0095658	0.0890448
CCDC7	0	2	2	2	0.2	83.37	1	0.00768812	0.0890448
ZIM2	0	2	2	2	0.2	116.48	1	0.00735654	0.0890448
B3GNT1	0	2	2	2	0.2	122.77	1	0.00768812	0.0890448
CNTROB	2	0	2	2	0.2	43.31	1	0.00735654	0.0890448
KLHL4	0	2	2	2	0.2	88.07	1	0.00770186	0.0890448
CRISPLD2	0	2	2	2	0.2	61.01	1	0.00888578	0.0890448
AQR	0	2	2	2	0.2	38.2	1	0.00924779	0.0890448
SERPINA9	0	2	2	2	0.2	48.51	1	0.010457	0.0890448
RNF165	0	2	2	2	0.2	179.21	1	0.00874177	0.0890448
MYO10	0	2	2	2	0.2	25.92	1	0.00382062	0.0890448
SPATA2L	0	2	2	2	0.2	118.41	1	0.00892831	0.0890448
FAM193A	2	0	2	2	0.2	38.29	1	0.00823392	0.0905328
LINGO2	0	2	2	2	0.2	109.59	1	0.00768812	0.0930833
CCR7	0	2	2	2	0.2	174.06	1	0.00924779	0.0930887
RPS6KA6	0	2	2	2	0.2	69.86	1	0.00924779	0.0946323
SPERT	0	2	2	2	0.2	109.89	1	0.0089894	0.0952684
FAM120C	0	2	2	2	0.2	51.14	1	0.010984	0.0964288
SAMD9L	2	0	2	2	0.2	32.25	1	0.0097378	0.098665
HHLA1	0	2	2	2	0.2	113.7	1	0.00813692	0.0993095
TRIM3	0	2	2	2	0.2	36.06	1	0.00660986	0.102123
UBOX5	0	2	2	2	0.2	107.7	1	0.00892831	0.103087
ZNF343	0	2	2	2	0.2	49.46	1	0.0133899	0.104948
PCDHGA2	0	2	2	2	0.2	71.05	1	0.00836534	0.105664
LRFN5	0	2	2	2	0.2	90.38	1	0.00840108	0.107203
RNF113B	0	2	2	2	0.2	204.71	1	0.0158179	0.110711
PPP1R10	0	2	2	2	0.2	66.69	1	0.0100129	0.116127
SOBP	0	2	2	2	0.2	50.7	1	0.00874177	0.116127
HMX2	0	2	2	2	0.2	240.96	1	0.0218709	0.116127
TOMM70A	0	2	2	2	0.2	106.27	1	0.0569834	0.116127
NINL	0	3	3	2	0.2	43.26	1	0.0436871	0.124508
SIM1	0	2	2	2	0.2	85.29	1	0.010268	0.124508
LRP1B	0	3	3	3	0.3	17.39	1	0.00541182	0.12795
CATSPER1	0	2	2	2	0.2	83.65	1	0.0115333	0.12795
TMTC2	0	2	2	2	0.2	56.42	1	0.012882	0.12795
AICDA	0	2	2	2	0.2	144.09	1	0.0192898	0.12838
DSG1	0	2	2	2	0.2	50.05	1	0.0135316	0.12838
TLL1	0	2	2	2	0.2	59.15	1	0.0125197	0.1303
ABCC2	0	2	2	2	0.2	37.66	1	0.0189326	0.133025
CREBRF	0	2	2	1	0.1	61.63	1	0.0121479	0.135154
SLC4A5	2	0	2	2	0.2	31.99	1	0.0095658	0.137434
SCNN1G	0	2	2	2	0.2	100.1	1	0.0135316	0.144082
RRAGB	0	2	2	2	0.2	76.15	1	0.0109935	0.148645
UNC13C	0	2	2	2	0.2	26.66	1	0.0189326	0.15137
PEAR1	0	2	2	2	0.2	59.56	1	0.0133899	0.154055
SAMD4B	0	2	2	2	0.2	80.26	1	0.0144838	0.160889
FBXO3	0	2	2	2	0.2	62.85	1	0.0130203	0.163517
ARHGAP24	0	2	2	2	0.2	51.01	1	0.0896464	0.164064
FGD3	0	2	2	2	0.2	56.11	1	0.014306	0.164968
MMD	0	1	1	1	0.1	114.03	1	0.108106	0.166964
ZNF841	0	2	2	2	0.2	29.7	1	0.0195957	0.166964
PPP1R35	0	2	2	2	0.2	158.73	1	0.0283648	0.170737
SYNE1	0	5	5	4	0.4	12.96	1	0.113805	0.170737
GPR149	0	2	2	2	0.2	90.42	1	0.0156152	0.174871
DIP2C	0	3	3	3	0.3	46.35	1	0.0115222	0.174871
KIAA1009	0	2	2	2	0.2	28.09	1	0.0207696	0.174871
HRNR	0	3	3	3	0.3	35.6	1	0.0728226	0.175215
MED24	2	0	2	2	0.2	28.36	1	0.0112296	0.177531
PARP8	0	2	2	2	0.2	31.87	1	0.0197602	0.182178
ATP11B	0	2	2	2	0.2	23.85	1	0.0188467	0.182664
SLC12A1	0	2	2	2	0.2	28.99	1	0.0244564	0.192509
ITGB7	0	2	2	2	0.2	61.73	1	0.0192898	0.192509
EPHA3	0	2	2	2	0.2	60.83	1	0.0153747	0.192509
LARP4B	0	2	2	2	0.2	39.57	1	0.0178842	0.192509
SLITRK3	0	2	2	2	0.2	58.31	1	0.0169429	0.194484
CSRP2BP	1	1	2	2	0.2	44.23	1	0.107039	0.194484
