# Supplementary material for: Genomic profiling of colorectal cancer with isolated lung metastasis
Source: Cancer Cell Int. 2020 Jul 1;20:281. doi: 10.1186/s12935-020-01373-x (PMC7329491; doi:10.1186/s12935-020-01373-x)
Supplement: Supplementary file 7 — Additional file 7: Table S6. Significant copy number gains and losses. [file 12935_2020_1373_MOESM7_ESM.xlsx]

## Sheet: Sheet1
Table S6 Significant copy number gains and losses
Cytoband gains	Wide peak boundaries	q value	Genes in wide peak
3p22.1	chr3:40353248-43123093	0.0013666	CCK; ENTPD3; CCBP2; CTNNB1; CYP8B1; NKTR; VIPR1; RPL14; SEC22C; EIF1B; TRAK1; HIGD1A; SS18L2; ULK4; HHATL; C3orf39; ZBTB47; LYZL4; KBTBD5; CCDC13; ZNF620; ENTPD3-AS1; ZNF619; ZNF621; ZNF662; FAM198A; KRBOX1
19p13.3	chr19:6741004-6773051	0.0046093	VAV1; TRIP10; SH2D3A
1q21.1	chr1:144823093-144827153	0.0051879	NBPF9
16q24.3	chr16:90228981-90237431	0.0051879	[PRDM7]
20q11.21	chr20:30452570-30777240	0.0051879	HCK; TM9SF4; PDRG1; DUSP15; TSPY26P; C20orf160; TTLL9; XKR7
11p15.5	chr11:2154335-2189503	0.039285	hsa-mir-483; IGF2; INS; TH; IGF2-AS1; MIR483; INS-IGF2
6p22.1	chr6:29855556-29977244	0.046297	HLA-A; HLA-H; HLA-J; HCG9; ZNRD1-AS1; HCG4B
11q12.1	chr11:58980110-59480553	0.079507	hsa-mir-3162; OSBP; MPEG1; OR5A2; OR5A1; OR4D6; OR4D11; PATL1; OR5AN1; OR4D10; OR4D9; OR10V1; MIR3162
5q35.3	chr5:180375284-180429862	0.20062	BTNL3; BTNL8
Cytoband losses	Wide peak boundaries	q value	Genes in wide peak
4q35.2	chr4:190396279-190946746	0.0087678	FRG1
21q22.3	chr21:45861751-46191489	0.080454	TSPEAR; LRRC3; C21orf90; KRTAP12-2; KRTAP12-1; KRTAP10-10; KRTAP10-4; KRTAP10-6; KRTAP10-7; KRTAP10-9; KRTAP10-1; KRTAP10-11; KRTAP10-2; KRTAP10-5; KRTAP10-8; KRTAP10-3; KRTAP12-3; KRTAP12-4; KRTAP10-12
1q21.2	chr1:147621970-148568766	0.080548	NBPF14; PPIAL4A; FLJ39739; PPIAL4D; PPIAL4B; PPIAL4F
14q11.2	chr14:20020202-20483360	0.080548	OR4K5; OR11H2; OR4K1; OR4K15; OR4K14; OR4N2; OR4K2; OR4Q3; OR4M1
22q13.33	chr22:50453416-50528645	0.080548	MLC1
15q24.2	chr15:76019763-76067933	0.090731	hsa-mir-4313; MIR4313
1p21.3	chr1:62676610-144852357	0.11556	hsa-mir-3118-3; hsa-mir-3118-2; hsa-mir-3118-1; hsa-mir-942; hsa-mir-320b-1; hsa-mir-4256; hsa-mir-197; hsa-mir-553; hsa-mir-137; hsa-mir-760; hsa-mir-186; hsa-mir-1262; hsa-mir-3117; hsa-mir-101-1; ABCA4; ACADM; ADORA3; AGL; AK4; ALX3; AMPD1; AMPD2; AMY1A; AMY1B; AMY1C; AMY2A; AMY2B; RHOC; ATP1A1; ATP5F1; BRDT; CAPZA1; CASQ2; CD2; CD53; CD58; CHI3L2; CLCA1; CNN3; COL11A1; CRYZ; CSF1; CTBS; CTH; …
5q35.3	chr5:177075842-177302499	0.11556	FAM153A
10p15.3	chr10:295014-708133	0.11556	C10orf108
11q11	chr11:55322317-55432957	0.11556	OR4P4; OR4C16; OR4C11; OR4S2
5q22.2	chr5:111756129-112196952	0.14277	APC
5p12	chr5:43066704-43291398	0.18402	ZNF131; NIM1
