# Supplementary material for: Genomic profiling of colorectal cancer with isolated lung metastasis
Source: Cancer Cell Int. 2020 Jul 1;20:281. doi: 10.1186/s12935-020-01373-x (PMC7329491; doi:10.1186/s12935-020-01373-x)
Supplement: Supplementary file 8 — Additional file 8: Table S7. KEGG analysis of high-risk genes. [file 12935_2020_1373_MOESM8_ESM.xlsx]

## Sheet: enrichment-kegg-gene_list
Table S7 KEGG analysis of high-risk genes
ID	Term	ListHits	ListTotal	PopHits	p value	padj	Enrichment_score	Gene
path:hsa04144	Endocytosis	1	10	259	0.0501852	0.0501852	2.71042	HLA-A
path:hsa04010	MAPK signaling pathway	1	10	255	0.0487925	0.0492617	2.75294	NRAS
path:hsa04014	Ras signaling pathway	1	10	227	0.0394797	0.0402463	3.09251	NRAS
path:hsa05034	Alcoholism	1	10	179	0.0254323	0.0261803	3.92179	NRAS
path:hsa05164	Influenza A	1	10	175	0.0243793	0.0253448	4.01143	JAK1
path:hsa04360	Axon guidance	1	10	174	0.0241191	0.025325	4.03448	NRAS
path:hsa04022	cGMP - PKG signaling pathway	1	10	167	0.0223308	0.0236842	4.20359	ATP1A1
path:hsa04630	Jak-STAT signaling pathway	1	10	158	0.0201193	0.0215563	4.44304	JAK1
path:hsa04921	Oxytocin signaling pathway	1	10	157	0.0198797	0.0215193	4.47134	NRAS
path:hsa04145	Phagosome	1	10	152	0.0187008	0.020454	4.61842	HLA-A
path:hsa04261	Adrenergic signaling in cardiomyocytes	1	10	148	0.0177803	0.019652	4.74324	ATP1A1
path:hsa04072	Phospholipase D signaling pathway	1	10	143	0.0166586	0.018608	4.90909	NRAS
path:hsa04514	Cell adhesion molecules (CAMs)	1	10	142	0.0164381	0.0185592	4.94366	HLA-A
path:hsa04210	Apoptosis	1	10	140	0.0160011	0.0182621	5.01429	NRAS
path:hsa04910	Insulin signaling pathway	1	10	139	0.0157845	0.0182129	5.05036	NRAS
path:hsa05162	Measles	1	10	135	0.0149313	0.0174198	5.2	JAK1
path:hsa03010	Ribosome	1	10	135	0.0149313	0.0174198	5.2	RPL5
path:hsa04068	FoxO signaling pathway	1	10	133	0.0145126	0.0173162	5.2782	NRAS
path:hsa04380	Osteoclast differentiation	1	10	131	0.0140992	0.0170163	5.35878	JAK1
path:hsa04071	Sphingolipid signaling pathway	1	10	120	0.0119219	0.0145558	5.85	NRAS
path:hsa04722	Neurotrophin signaling pathway	1	10	120	0.0119219	0.0145558	5.85	NRAS
path:hsa05145	Toxoplasmosis	1	10	118	0.0115437	0.0144297	5.94915	JAK1
path:hsa04151	PI3K-Akt signaling pathway	2	10	340	0.0104773	0.0132545	4.12941	JAK1; NRAS
path:hsa04726	Serotonergic synapse	1	10	112	0.0104424	0.0132545	6.26786	NRAS
path:hsa04725	Cholinergic synapse	1	10	111	0.0102638	0.0132545	6.32432	NRAS
path:hsa04933	AGE-RAGE signaling pathway in diabetic complications	1	10	101	0.00855496	0.0112284	6.9505	NRAS
path:hsa05231	Choline metabolism in cancer	1	10	101	0.00855496	0.0112284	6.9505	NRAS
path:hsa04915	Estrogen signaling pathway	1	10	99	0.00823036	0.0110793	7.09091	NRAS
path:hsa04972	Pancreatic secretion	1	10	98	0.00807023	0.0110049	7.16327	ATP1A1
path:hsa04211	Longevity regulating pathway - mammal	1	10	94	0.00744425	0.0102848	7.46809	NRAS
path:hsa04064	NF-kappa B signaling pathway	1	10	92	0.00714003	0.00999605	7.63043	BCL10
path:hsa04666	Fc gamma R-mediated phagocytosis	1	10	92	0.00714003	0.00999605	7.63043	VAV1
path:hsa04912	GnRH signaling pathway	1	10	91	0.00699013	0.00999605	7.71429	NRAS
path:hsa04974	Protein digestion and absorption	1	10	90	0.00684171	0.00997749	7.8	ATP1A1
path:hsa04970	Salivary secretion	1	10	89	0.00669476	0.0099007	7.88764	ATP1A1
path:hsa04540	Gap junction	1	10	88	0.0065493	0.00982395	7.97727	NRAS
path:hsa04012	ErbB signaling pathway	1	10	87	0.00640532	0.00974723	8.06897	NRAS
path:hsa04911	Insulin secretion	1	10	85	0.00612185	0.00945285	8.25882	ATP1A1
path:hsa04260	Cardiac muscle contraction	1	10	78	0.00517705	0.00811329	9	ATP1A1
path:hsa05100	Bacterial invasion of epithelial cells	1	10	78	0.00517705	0.00811329	9	CTNNB1
path:hsa04612	Antigen processing and presentation	1	10	76	0.00492077	0.00794893	9.23684	HLA-A
path:hsa04971	Gastric acid secretion	1	10	74	0.00467061	0.00766272	9.48649	ATP1A1
path:hsa04520	Adherens junction	1	10	74	0.00467061	0.00766272	9.48649	CTNNB1
path:hsa05412	Arrhythmogenic right ventricular cardiomyopathy (ARVC)	1	10	74	0.00467061	0.00766272	9.48649	CTNNB1
path:hsa05220	Chronic myeloid leukemia	1	10	73	0.00454783	0.00766272	9.61644	NRAS
path:hsa05140	Leishmaniasis	1	10	72	0.0044266	0.00766272	9.75	JAK1
path:hsa04917	Prolactin signaling pathway	1	10	72	0.0044266	0.00766272	9.75	NRAS
path:hsa04918	Thyroid hormone synthesis	1	10	71	0.00430692	0.00766272	9.88732	ATP1A1
path:hsa04976	Bile secretion	1	10	71	0.00430692	0.00766272	9.88732	ATP1A1
path:hsa05218	Melanoma	1	10	71	0.00430692	0.00766272	9.88732	NRAS
path:hsa05230	Central carbon metabolism in cancer	1	10	67	0.00384371	0.00733799	10.4776	NRAS
path:hsa05212	Pancreatic cancer	1	10	66	0.00373181	0.0072563	10.6364	JAK1
path:hsa04720	Long-term potentiation	1	10	66	0.00373181	0.0072563	10.6364	NRAS
path:hsa05211	Renal cell carcinoma	1	10	66	0.00373181	0.0072563	10.6364	NRAS
path:hsa05214	Glioma	1	10	65	0.00362148	0.0072563	10.8	NRAS
path:hsa04213	Longevity regulating pathway - multiple species	1	10	64	0.00351272	0.0072563	10.9688	NRAS
path:hsa04370	VEGF signaling pathway	1	10	61	0.00319591	0.00684839	11.5082	NRAS
path:hsa04730	Long-term depression	1	10	60	0.00309348	0.00676699	11.7	NRAS
path:hsa05416	Viral myocarditis	1	10	58	0.0028934	0.00646397	12.1034	HLA-A
path:hsa05221	Acute myeloid leukemia	1	10	57	0.00279575	0.0063816	12.3158	NRAS
path:hsa04015	Rap1 signaling pathway	2	10	211	0.00274757	0.0063816	6.65403	CTNNB1; NRAS
path:hsa05223	Non-small cell lung cancer	1	10	56	0.00269971	0.0063816	12.5357	NRAS
path:hsa05130	Pathogenic Escherichia coli infection	1	10	55	0.00260527	0.0063617	12.7636	CTNNB1
path:hsa05205	Proteoglycans in cancer	2	10	203	0.00246024	0.00615061	6.91626	CTNNB1; NRAS
path:hsa04510	Focal adhesion	2	10	202	0.00242572	0.00615061	6.9505	CTNNB1; VAV1
path:hsa05169	Epstein-Barr virus infection	2	10	200	0.0023576	0.00615061	7.02	HLA-A; JAK1
path:hsa05320	Autoimmune thyroid disease	1	10	52	0.00233164	0.00615061	13.5	HLA-A
path:hsa04024	cAMP signaling pathway	2	10	199	0.002324	0.00615061	7.05528	ATP1A1; VAV1
path:hsa04978	Mineral absorption	1	10	51	0.00224366	0.00615061	13.7647	ATP1A1
path:hsa04330	Notch signaling pathway	1	10	48	0.00198952	0.00580276	14.625	NOTCH2
path:hsa04062	Chemokine signaling pathway	2	10	187	0.00194413	0.00580276	7.50802	NRAS; VAV1
path:hsa04961	Endocrine and other factor-regulated calcium reabsorption	1	10	47	0.00190807	0.00580276	14.9362	ATP1A1
path:hsa05168	Herpes simplex infection	2	10	185	0.00188494	0.00580276	7.58919	HLA-A; JAK1
path:hsa04973	Carbohydrate digestion and absorption	1	10	45	0.00175011	0.00574254	15.6	ATP1A1
path:hsa05152	Tuberculosis	2	10	177	0.00165962	0.0056213	7.9322	BCL10; JAK1
path:hsa04940	Type I diabetes mellitus	1	10	43	0.00159874	0.00559559	16.3256	HLA-A
path:hsa05332	Graft-versus-host disease	1	10	41	0.001454	0.00526449	17.122	HLA-A
path:hsa05219	Bladder cancer	1	10	41	0.001454	0.00526449	17.122	NRAS
path:hsa04960	Aldosterone-regulated sodium reabsorption	1	10	39	0.00131592	0.00511747	18	ATP1A1
path:hsa05330	Allograft rejection	1	10	37	0.00118453	0.00478368	18.973	HLA-A
path:hsa04390	Hippo signaling pathway	2	10	153	0.00108863	0.00457223	9.17647	APC; CTNNB1
path:hsa05161	Hepatitis B	2	10	146	0.00095005	0.00415647	9.61644	JAK1; NRAS
path:hsa04310	Wnt signaling pathway	2	10	142	0.000876214	0.00400011	9.88732	APC; CTNNB1
path:hsa04530	Tight junction	2	10	139	0.000823328	0.00392952	10.1007	CTNNB1; NRAS
path:hsa05160	Hepatitis C	2	10	133	0.000723806	0.00361903	10.5564	JAK1; NRAS
path:hsa04320	Dorso-ventral axis formation	1	10	27	0.000629045	0.00330249	26	NOTCH2
path:hsa05206	MicroRNAs in cancer	3	10	296	0.000531658	0.00293811	7.11486	APC; NOTCH2; NRAS
path:hsa04670	Leukocyte transendothelial migration	2	10	118	0.000509758	0.00293811	11.8983	CTNNB1; VAV1
path:hsa04964	Proximal tubule bicarbonate reclamation	1	10	23	0.000454796	0.00280903	30.5217	ATP1A1
path:hsa04916	Melanogenesis	2	10	100	0.000313033	0.00205428	14.04	CTNNB1; NRAS
path:hsa05215	Prostate cancer	2	10	89	0.000221675	0.00155173	15.7753	CTNNB1; NRAS
path:hsa04810	Regulation of actin cytoskeleton	3	10	214	0.000152632	0.00114474	9.84112	APC; NRAS; VAV1
path:hsa05203	Viral carcinogenesis	3	10	205	0.000129178	0.00104336	10.2732	HLA-A; JAK1; NRAS
path:hsa05200	Pathways in cancer	4	10	397	0.00011221	0.000981834	7.07305	APC; CTNNB1; JAK1; NRAS
path:hsa04664	Fc epsilon RI signaling pathway	2	10	67	9.50697e-05	0.000907484	20.9552	NRAS; VAV1
path:hsa05210	Colorectal cancer	2	10	62	7.53381e-05	0.00079105	22.6452	APC; CTNNB1
path:hsa05217	Basal cell carcinoma	2	10	55	5.25361e-05	0.000612921	25.5273	APC; CTNNB1
path:hsa04650	Natural killer cell mediated cytotoxicity	3	10	136	2.58586e-05	0.000339394	15.4853	HLA-A; NRAS; VAV1
path:hsa04660	T cell receptor signaling pathway	3	10	104	8.91618e-06	0.000133743	20.25	BCL10; NRAS; VAV1
path:hsa05216	Thyroid cancer	2	10	29	7.46135e-06	0.000130574	48.4138	CTNNB1; NRAS
path:hsa04662	B cell receptor signaling pathway	3	10	72	2.03942e-06	4.28279e-05	29.25	BCL10; NRAS; VAV1
path:hsa04550	Signaling pathways regulating pluripotency of stem cells	4	10	142	7.3326e-07	1.92481e-05	19.7746	APC; CTNNB1; JAK1; NRAS
path:hsa05213	Endometrial cancer	3	10	52	5.44107e-07	1.90438e-05	40.5	APC; CTNNB1; NRAS
path:hsa05166	HTLV-I infection	5	10	258	4.31637e-07	1.90438e-05	13.6047	APC; CTNNB1; HLA-A; JAK1; NRAS
path:hsa04919	Thyroid hormone signaling pathway	4	10	118	2.9049e-07	1.90438e-05	23.7966	ATP1A1; CTNNB1; NOTCH2; NRAS
